# Supplementary material for: The maturation of exploratory behavior in adolescent Mus spicilegus on two photoperiods
Source: Front Behav Neurosci. 2022 Nov 4;16:988033. doi: 10.3389/fnbeh.2022.988033 (PMC9672084; doi:10.3389/fnbeh.2022.988033)
Supplement: Supplementary file 1 [file Data_Sheet_1.xlsx]

## Sheet: Fig 1 Open Field+Novel Object
Animal group	Age Group	Age	Distance traveled (cm)	Time in center (s)	Novel object contact (s)	Novel object mount (s)
Mus spicilegus male	P21-33	23	1852	38.9	36.9	6.5
		23	2860	121.8	57	16.79
		24	1703	24.4	35.22	3.3
		26	2567	38.5	4.05	0
		26	1582	55.2	7.14	1.2
		28	1988	44.9	37.59	9.8
		28	2170	38.1	5.7	0
		29	1587	63.6	44.87	2.5
		29	2471	61.1	55.69	15.7
		30	2256	41.9	7.33	0
		30	5056	63.4	4.99	0
		31	2250	59.3	110.41	28.4
		31	3487	85.8	37.36	3.79
		31	2184	90.4	53.06	20.19
		31	2837	32.1	18.33	0
		32	2136	86.6	35.39	4.51
		32	3075	91.7	19.71	4.41
		32	3398	73.3	29.02	1.5
	P35-45	35	3866	119.1	69.63	21.74
		35	2658	48.1	14.4	0
		37	3335	83.8	40.9	3.91
		37	4931	63.5	28.7	8.2
		38	3796	31.1	25.8	11.99
		39	3652	42.6	14.39	1.4
		41	5550	80.9	58.03	18.05
		41	6742	96.5	0	0
		45	3189	85.9	70.494	24.599
		45	4694	107.7	58.321	23.522
		45	4512	75.8	70.757	18.888
	P60-79	60	3184	76.3	29.05	3.58
		60	2960	79.8	57.45	35.96
		60	4537	75.3	23.71	6.59
		60	4797	130	87.9	38.79
		60	5911	167.1	67.39	26.8
		60	3256	71.7	57.6	33.8
		60	4379	54	31.99	1.3
		60	4486	149.4	59.69	19
		61	5076	81.9	41.61	13.56
		61	3301	68	4.71	0
		62	3889	98	44.12	28.69
		62	3746	54.1	0	0
		62	3246	72.4	1.6	0
		62	2726	38.3	0	0
		62	3153	39.8	2.3	0
		63	4801	67.5	54.17	20.73
		63	4847	64.9	25.64	3.6
		63	4962	154.5	51.9	25.5
		65	3121	72	62.42	32.1
		65	2433	63.7	81.7	44.91
		65	3256	94.9	12.07	0.9
		66	4524	134.9	37.81	23.2
		67	5703	84	10.19	1.4
		67	4559	127.4	51.36	21.14
		67	8127	81.2	44.58	10
		67	4128	95.3	71.45	20.11
		67	4073	49.6	28.39	6.6
		68	4413	103	56.29	10
		68	3966	84.7	35.86	9
	P80-125	81	5327	132.7	41.91	4.6
		85	3385	74.6	0.46	0
		89	4039	74	41.44	14.25
		103	4630	97.7	18.7	0
		109	4997	62.3	20.74	0
		121	1830	44.1	1.09	0
		121	2038	68.7	19.48	1.86
		123	3211	112.9	6.32	0
		123	6326	148.1	65.79	16.01
		123	4299	51.5	17.03	0
		125	5624	87.1	14.1	0.5
Mus spicilegus female	P21-33	28	2121	18.3	23.59	2.3
		29	2551	60.5	20.71	1.8
		32	1340	38.7	11.79	1.23
		32	2739	62.7	30.54	1.2
		32	2639	85.3	49.48	5.01
		33	2428	77.7	57.3	21.6
		33	2852	73.5	91.43	21.8
	P35-45	37	2876	63.6	57.36	8.6
		37	3726	78.3	25.7	0.3
		40	3556	67.4	16.29	0
		40	3312	54.2	35.98	14.69
		45	2903	43	37.498	9.002
		45	4482	113	60.484	22.498
		45	3250	53	51.199	13.067
	P60-79	62	3578	66.9	35.83	9
		62	4528	93.2	46.06	7.3
		62	3490	58.1	41.51	10.4
		63	3465	72.1	18.99	0.1
		63	5211	90.4	0	0
		64	4480	124.9	53.06	33.7
		66	5281	144.5	49.35	13.7
		66	4125	117.6	23.72	2.2
		67	7818	156.5	40.08	10.89
		67	4600	83	49.5	16.49
	P80-125	83	4431	105.4	3.58	0
		83	3099	47.8	7.29	0
		84	3764	74.5	60.27	19
		84	5040	93.8	101.41	40.35
		121	4631	57.9	43.03	17
		121	3343	34.5	10.33	0
		123	3980	97.8	85.3	34.75
		123	3072	75.7	48.25	23.59
		123	4034	105	41.5	13.8
		123	3562	104.5	36.67	15.01
		124	3691	84.2	34.11	11.7
		124	4175	54.1	64.13	23.1
C57BL/6 male	P21-33	26	1679	95	0.89	0
		26	1732	106.3	1.2	0
		26	1638	91.6	4.49	0
		28	1534	86.5	2.01	0
		28	1488	58.1	0	0
		28	1516	150.2	0	0
		28	1646	63.3	1.6	0
		30	1861	51.2	2.89	0
		30	1328	25.3	0	0
	P35-45	40	3312	244.9	7.09	0
		40	2341	145	0.4	0
		42	1523	80.8	3.1	0
		42	1514	91.9	0	0
		42	2197	166.9	6.301	0
		42	2550	180.3	24.74	0
		43	2688	146.4	4.1	0
		43	1790	161.1	3.63	0
		43	1877	47.3	5.44	0
		43	2274	92	1.64	0
		45	1565	79.9	4.501	0
		45	2354	181.4	0	0
		45	1897	54.2	0	0
		45	1656	181	0	0
		45	1952	84.1	0.3	0
	P60-79	57	1908	131.3	5.69	0
		57	2661	244	0	0
		60	1567	87.7	2.27	0
		60	1934	63.4	1.35	0
		79	2313	88.1	0.79	0
		79	1260	82.3	0	0
		79	1864	83.9	2.1	0
		79	2783	142.8	2.44	0
		79	1373	213.5	0.5	0
	P80-125	80	1657	101.8	10.08	0
		80	1662	188.5	0.2	0
		80	2936	179.1	0.71	0
		80	3264	137.6	1.29	0
		115	1900	96.2	0	0
		115	1366	95.9	0	0
		117	1613	123.9	3.25	0
		117	2040	67.3	0	0

## Sheet: Fig 2 Long&Short Day Comparison
Animal group	Age	Weight (g)	Distance traveled (cm)	Time in center (s)	Novel object contact (s)	Novel object mount (s)
Long day male (spring/summer 12h day: 12h night)	60	15.4	3256	71.7	57.6	33.8
	60	11.5	4379	54	31.99	1.3
	60	12.2	4486	149.4	59.69	19
	60	11.7	3184	76.3	29.05	3.58
	60	14.7	2960	79.8	57.45	35.96
	60	13.9	4537	75.3	23.71	6.59
	60	13.1	4797	130	87.9	38.79
	60	13.6	5911	167.1	67.39	26.8
	61	11.6	5076	81.9	41.61	13.56
	61	12.9	3301	68	4.71	0
	63	15.1	4847	64.9	25.64	3.6
	63	11.8	4962	154.5	51.9	25.5
	63	12.1	4801	67.5	54.17	20.73
	65	11.6	3121	72	62.42	32.1
	65	12.4	2433	63.7	81.7	44.91
	67	16	5703	84	10.19	1.4
	67	10.7	4559	127.4	51.36	21.14
	67	11.2	8127	81.2	44.58	10
	67	13.2	4128	95.3	71.45	20.11
	62		3889	98	44.12	28.69
	62		3746	54.1	0	0
	62		3246	72.4	1.6	0
	62		2726	38.3	0	0
	62		3153	39.8	2.3	0
	65		3256	94.9	12.07	0.9
	66		4524	134.9	37.81	23.2
	67		4073	49.6	28.39	6.6
	68		4413	103	56.29	10
	68		3966	84.7	35.86	9
	60	10.5
	60	12.8
	60	13.4
	60	12.5
	60	11.9
	60	14.4
	62	11.2
	62	15
	62	14.2
	62	10.5
	64	12.1
	64	11
	65	16.3
	65	18.6
	68	18.4
	68	19.2
Short day male (autumnal 10h day: 14h night)	60	11.5	4307	51.2	38.1	13.62
	60	14.5	2633	40.6	33.91	16.3
	60	12.6	3700	129.5	26.76	5.6
	60	11.9	4670	133.4	48.09	20.6
	60	11.4	4729	118.9	11.7	0
	60	13.9	3361	117.2	0	0
	60	10.4	3672	114.5	2.85	0
	60	11.7	4115	79.2	28.29	2.75
	60	13.6	4598	59	12.39	0.4
	60	11.6	3829	154	30.34	7.9
	60	10	5067	86.7	0	0
	60	12.9	4292	94.3	40.25	12.19
	60	13.4	3139	99.2	21.65	0
	65	10.3
	65	13
	65	10.8
	65	13
	65	10.3
	65	11.5
	65	12.4
	65	11.8
	70	13
	70	10.5
	70	10.8
	70	13.2
